# Supplementary material for: N,N-Dimethylformamide’s Participation in Domino Reactions for the Synthesis of Se-Phenyl Dimethylcarbamoselenoate Derivatives
Source: Molecules. 2025 Feb 6;30(3):747. doi: 10.3390/molecules30030747 (PMC11820005; doi:10.3390/molecules30030747)
Supplement: Supplementary file 1 [file molecules-30-00747-s001.zip]

Archive with 1 entries (1 files):
- molecules-3436014-supplementary.pdf
